# Supplementary material for: Pulmonary 99mTc-HMDP uptake correlates with restrictive ventilatory defects and abnormal lung reactance in transthyretin cardiac amyloidosis patients
Source: Respir Res. 2022 Mar 27;23:72. doi: 10.1186/s12931-022-01995-x (PMC8962108; doi:10.1186/s12931-022-01995-x)
Supplement: Supplementary file 1 — Additional file 1. Raw data of patients with cardiac transthyretin amyloidosis. [file 12931_2022_1995_MOESM1_ESM.xlsx]

## Sheet: Characteristics
Numero	Date_naiss	Deces	MACE	sexe	ATTR	BMI	rythm_Sinusal	aspect_QS	espace_PR	Sokolof_mm	MicroVolt	Ccarpien	HTA	DiabT2	Fc_repos_A	PAs_repos_A	PAd_repos_A	NYHA	creat	clairancecockroft	clairanceMDRD	Tropo_hs	BNP	NTproBNP	septal_thickness_mm	post_thickness_mm	VG_mass_m²	vol_OG_mL	diam_OGmm	surf_OG_cm²	LV_EDV_mL	LVEF	Cardiac_index_m²	PAPs	POD	Vmax_IT_cm_sec	VCI_max_mm	Em	Am	E/A	EmEmoy	TDE_msec
1	1939-04-28	0	0	1	Val122Ile	22.3435	ACFA	oui		18	non	oui	non	non	71	113	65	III						1234	15.5	14.1	167.64	80	68.1	25	59	68	2.7	47	5	325	17	79.9			22.465	149.5
2	1944-01-08	0	1	1	Val122Ile	24.0346	oui	non	133	25	non	oui	oui	oui	95	174	74	III	108	43.7333	74.37	172		5460	13.7	14.7	151		49	23	82	31	1.97	46	8	309	23.4	99.8	51.8	1.92664	15.74	148
3	1943-09-20	0	0	0	Val122Ile	22.6757	oui	non	158	22	non	oui	non	non	75	165	87	III	53	80.3743	125.47	35	224	345	14.8	14.8	122.83		64.4	24	51	59	2.71	41	10	279	21.2	144	35.2	4.09091	29.955	116
4	1933-03-17	0	1	1	Val107	27.5134	ACFA	non		19	non	oui	oui	non	81	147	65	III	102	47.2947	77.29	89	479	3321	15	17.85	155.84		66.2	26	69	68	2.19	41	5	300	22	126.33			26.355	156.67
5	1944-09-04	0	0	1	Val122Ile	21.0526	oui	oui	200	12	oui	oui	oui	non	78	154	80	II							15.4	15.6	174	60	58.2	23	95	54	1.86	60	8	362	21.2	106			18.585	156
6	1943-01-27	0	0	1	Val122Ile	24.2587	ACFA	non		23	non	oui	non	non	82	148	97	III	136	42.6159	56.7	89	305		14.2	15.1	153.58		61.5	23	70	74	2.26	24	5	219	19	76.1			13.495	120
7	1940-09-02	0	0	1	Val107	24.093	oui	non	166	16	non	oui	oui	non	70	150	113	II
8	1958-07-22	0	0	1	Val107	27.4587	oui	non	166	22	non	oui	non	non	90	146	95	II	76	111.234	116.65	42			20.2	22.9	274.35	84	65.3	27.8	92	49	2.66	27	5	232.5	20.2	83.65			9.23	72
9	1941-12-14	0	1	1	Val107	23.1837	oui	non	165	49	non	oui	oui	non	63	135	85	II	57	117.972	161.52	40	72	3400	16	14	181	78				56	2.02					70.1	62.7	1.11802	13.03	121
10	1945-10-04	1	1	1	Val122Ile	34	oui				non	non	non	non	76	120	80	III	146	64.912	52.95	97		2558	18	13	146	174			105	33	2.16					105	170	0.617647	1.1	188
11	1953-11-11	1	1	1	Val122Ile	22.4913	oui	non	188	22	non	oui	non	non	78	113	54	III	137	36.0204	43.02		297	1931	24	13	255		44	20	69	51	1.37	36	10	257		75.5	25.7	2.93774	19.79
12	1947-11-13	0	0	1	Val122Ile	27.1178	oui	non	122	16	non	non	non	oui	107	113	67	III	91	64.7169	89.01	98			16	15	140.34	82			109	40	1.46	27	8	217	26	91.3			15.395
13	1962-02-07	0	1	1	Val122Ile	22.6347	oui	non	155	25	non	oui	non	non	75	100	85	III	93	89.9355	94.37	69		3345	20	15	218.58	69	32	24	110	32	1.56	42	10	285		64.8	12.7	5.10236	10.1	81
14	1941-08-30	0	0	1	Val122Ile	23.2005	oui	non	165	22	non	non	non	non	80			III	72	98.0583	120.74	295	407		14	13	104.4	112	50		162	30	1.86			321		139	20	6.95	20.11
15	1945-09-24	0	0	1	Val122Ile	27.7551	oui	non				oui	oui	non	98	101	73	III	353	19.8438	19.12	376		148	15	15	226	64			134	34	1.29					62.6	31.53	1.98541	18.19	198
16	1938-09-04	1	1	0	Val107	28.2828	ACFA	non		19	oui	non	oui	non				III	83	56.9243	73.81	466		4589	15	12	135.67		42.5		48	78	2.01	32		285		108	31.6	3.41772	9.91
17	1940-03-07	0	0	1	Val122Ile	26.8136	oui	oui	156	12	oui	oui	non	oui	55	139	60	III	112	49.7052	70.94				13	12	122	65	60.2	22.7	56	73	1.88	30	5	252	20	102	51.4	1.98444	13.73	113
18	1948-12-14	0	0	1	Val122Ile	24.977	oui	non	149	23	non	oui	non	oui	101	137	93	III	142	40.642	54.98	48	1400		16	17	114.25	76		23.3	76	32	1.54					86.4			24.72	113
19	1941-11-09	0	0	1	Val122Ile	23.597	oui	oui	122	14	oui	oui	non	non	68	126	86	III	106	48.8403	75.39	103		2675	16	13			42			56
20	1939-10-04	0	1	1	Val122Ile	28.0102	oui	non	234	22	non	non	oui	non	85	144	85	III	104	57.7154	77.07	564		3827	18	13	224	17			165	29	1.66	48	10	310

## Sheet: EFR+scintiPULMO
Numero	sexe	Perugini	Date_naiss	Date_EFR	poids	taille	BMI	Age	VEMS	VEMS_Theo	Percent_VEMS	CVF	CVF_Theo	Percent_CVF	CV	CV_Theo	Percent_CV	VEMS_CV	VR	VR_Theo	Percent_VR	CRF	CRF_Theo	Percent_CRF	CPT	CPT_Theo	Percent_CPT	VRE	VRE_Theo	Percent_VRE	CI	CI_Theo	Percent_CI	DLCO	DLCO_Theo	Percent_DLCO	KCO	KCO_Theo	Percent_KCO	Raw	Raw_Theo	Percent_Raw	R5Hz	R5Hz_Theo	Percent_R5Hz	Xrs5Hz	Xrs5Hz_Theo	Calculed_Xr5HZ	CPT Percent_theo
1	1	2	1939-04-28	2020-11-03	70	177	22.3435	81	2.01	2.77	72.5632	2.2	3.75	58.6667	2.57	3.88	66.2371	78.2101	2.65	2.87	92.3345	3.73	3.78	98.6772	5.58	7.06	79.0368	1.08	0.91	118.681	1.84	2.97	61.9529	5.35	8.29	64.5356	1.17	1.17	100	0.2	0.3	66.6667	0.26	0.32	81.25	-0.13	-0.04	0.09	79.0368
2	1	1	1944-01-08	2020-11-23	60	158	24.0346	76	1.43	2.1	68.0952	1.75	2.78	62.9496	1.75	2.86	61.1888	81.7143	2.09	2.51	83.2669	2.98	3.29	90.5775	3.74	5.54	67.509	0.89	0.78	114.103	0.76	2.08	36.5385							0.54	0.3	180	0.41	0.32	128.125	-0.19	-0.03	0.16	67.509
3	0	2	1943-09-20	2021-12-08	76	190	21.0526	77	1.9	3.05	62.2951	2.85	4.6	61.9565	3.03	4.78	63.3891	62.7063	2.35	2.95	79.661	4.01	4.05	99.0123	5.18	8.1	63.9506	1.66	1.1	150.909	1.16	3.69	31.4363	7.43	10	74.3	1.12	1.23	91.0569	0.52	0.3	173.333	0.47	0.32	146.875	-0.23	-0.04	0.19	63.9506
4	1	2	1933-03-17	2021-01-18	74	164	27.5	87	1.01	2.08	48.5577	1.53	2.9	52.7586	1.61	2.98	54.0268	62.7329	2.73	2.85	95.7895	2.99	3.55	84.2254	4.24	6.1	69.5082	0.25	0.71	35.2113	1.25	2.27	55.0661	6.85	9.56	71.6527	1.28	1.23	104.065	1.29	0.3	430	0.58	0.33	175.758	-0.27	-0.04	0.23	69.5082
5	1	3	1944-09-04	2021-02-23	64	168	22.7	76	2.09	2.14	97.6636	2.36	2.57	91.8288	2.36	2.57	91.8288	88.5593	1.98	2.26	87.6106	2.83	2.84	99.6479	3.96	5.3	74.717	0.85	0.58	146.552	1.13	2.14	52.8037	5.42	7.28	74.4505	1.37	1.37	100	0.61	0.3	203.333	0.36	0.42	85.7143	-0.15	-0.12	0.03	74.717
6	1	2	1943-01-27	2021-02-25	76	177	24.3	78	2.06	2.86	72.028	3.24	3.83	84.5953	3.24	3.96	81.8182	63.5802	2.91	2.8	103.929	4.32	3.75	115.2	5.99	7.06	84.8442	1.4	0.95	147.368	1.68	3.01	55.814	5.86	8.49	69.0224	1.2	1.2	100	0.62	0.3	206.667	0.3	0.32	93.75	-0.14	-0.04	0.1	84.8442
7	1	2	1940-09-02	2021-05-10	68	169	23.6	79	1.3	2.46	52.8455	1.97	3.42	57.6023	1.97	3.42	57.6023	65.9898	1.22	2.74	44.5255	1.87	3.58	52.2346	3.03	6.42	47.1963	0.65	0.84	77.381	1.15	2.58	44.5736							0.56	0.3	186.667	0.51	0.32	159.375	-0.19	-0.04	0.15	47.1963
8	1	3	1958-07-22	2021-05-17	76	177	24	62	2.44	3.32	73.494	2.89	4.24	68.1604	3.23	4.41	73.2426	75.5418	2.79	2.45	113.878	4.62	3.61	127.978	6.18	7.06	87.5354	1.84	1.16	158.621	1.56	3.25	48	6.86	9.54	71.9078	1.22	1.35	90.3704	0.16	0.3	53.3333	0.24	0.3	80	-0.1	-0.02	0.08	87.5354
9	1	3	1941-12-14	2021-06-16	64	173	21	79	1.39	2.66	52.2556	2.19	3.57	61.3445	2.19	3.69	59.3496	63.4703	2.08	2.77	75.0903	3.06	3.67	83.3787	4.18	6.74	62.0178	0.99	0.89	111.236	1.12	2.8	40	4.1	7.98	51.3784	1.01	1.18	85.5932	0.59	0.3	196.667	0.43	0.32	134.375	-0.29	-0.04	0.25	62.0178
10	1	2	1945-10-04	2021-03-12	80	168	28.3	75	2.5	2.56	97.6562	3.48	3.39	102.655	3.48	3.5	99.4286	71.8391	1.98	2.62	75.5725	3.73	3.52	105.966	6.61	6.34	104.259	1.75	0.9	194.444	2.88	2.6	110.769	4.53	7.68	58.9844	0.92	1.21	76.0331	0.22	0.3	73.3333							104.259
11	1	3	1953-11-11	2020-12-31	100	175	33	67	2.59	3.09	83.8188	3.05	4	76.25	3.05	4.15	73.494	84.918	1.48	2.54	58.2677	2.33	3.61	64.5429	4.62	6.9	40	0.85	1.07	79.4393	2.3	3.08	74.6753	7.93	8.99	88.2091	1.72	1.3	132.308	0.27	0.3	90							40
12	1	3	1947-11-13	2021-06-28	95	177	30	73	2.75	3	91.6667	3.56	3.96	89.899	4.02	4.1	98.0488	68.408	2.28	2.69	84.7584	3.06	3.71	82.4798	6.28	7.06	32	0.78	1.01	77.2277	3.22	3.09	104.207	9.79	8.82	110.998	1.55	1.25	124	0.63	0.3	210							32
13	1	2	1962-02-07	2021-04-27	64	178	20	59	1.66	3.45	48.1159	1.74	4.38	39.726	2.12	4.56	46.4912	78.3019	4.6	2.4	191.667	5.21	3.61	144.321	5.66	7.14	79.2717	0.61	1.21	50.4132	0.45	0.46	97.8261							0.41	0.3	136.667	0.35	0.3	116.667	-0.07	-0.01	0.06	79.2717
14	1	2	1941-08-30	2021-08-09	82	182	25	79	2.41	3.04	79.2763	3.37	4.09	82.3961	3.49	4.24	82.3113	69.0544	2.08	2.89	71.9723	2.96	3.88	76.2887	5.31	7.46	71.1796	0.89	0.99	89.899	2.35	3.25	72.3077	4.45	8.98	49.5546	1.19	1.2	99.1667	0.45	0.3	150	0.49	0.32	153.125	-0.15	-0.04	0.11	71.1796
15	1	2	1945-09-24		85	175	27.76	73	1.38		3	1.74		79.3				79.3									79.3																						49.3
16	0	1	1938-09-04		77	166	28.3	81	1.28		68	1.61		70				79.5									70																						60
17	1	2	1940-03-07		68	169	24	78	1.31		55	1.99		57.6023				70									57.6																						65
18	1	2	1948-12-14		68	166	25	71	1.43		56	1.78		68				88									68																						75
19	1	0	1941-11-09		69	171	23.6	79	1.43		56	1.62		47				88.3									47																						50
20	1	2	1939-10-04		82	182	24.8	68	2.84		78	3.3		76				78									76																					0.11	46
21	1		22/101945	2021-08-30	85	164	32	75	1.69	2.39	71	2.12	3.16	67	2.17	3.25	67	77.95	2.02	2.57	99	2.67	3.42	78	4.11	6.02	68	0.65	0.85	76	1.44	2.4	60							0.3	0.3	99	0.75	0.32	239	-0.14	-0.03
[truncated: 4 more columns]

## Sheet: VO2max
Numero	sexe	Date_naiss	Date_VO2	poids	taille	BMI	Age	VEMS_EFR	VEMS_Theo	Percent_VEMS	Watt_repos	Watt_seuil	Watt_pic	watt_pic_theo	Watt_max_theo	MET_case	VO2_repos	VO2_seuil	VO2_pic	VO2_repos_spe	VO2_seuil_spe	VO2_pic_spe	VO2_pic_theo	VO2_pic_spe_theo	VO2_pic_percenttheo	DeltaVO2	RER_repos	RER_seuil	RER_pic	VE_repos	VE_seuil	VE_pic	VMM_theo	ResVENT	Vt_repos	Vt_seuil	Vt_pic	FR_repos	FR_seuil	FR_pic	VEVO2_repos	VEVO2_seuil	VEVO2_pic	VEVCO2_repos	VEVCO2_seuil	VEVCO2_pic	VEVCO2_slope	Fc_repos	Fc_seuil
1	1	1939-04-28	2020-11-03	70	177	22.3435	81	2.01	2.77	72.5632	0	52	73	120	60.8333	4.4	0.31	0.87	1.11	4.4	12.5	15.8	1.54	21.9	72.0779	0.8	0.85	1	1.2	11.36	31.28	45.45	82.37	44.8221	0.66	1.1	1.22	17	28	37	34	34	39	40	34	33	31.21	71	127
2	1	1944-01-08	2020-11-23	60	158	24.0346	76	1.43	2.1	68.0952	0	29	48	103	46.6019	3.6	0.37	0.76	0.91	6.1	12.7	15.2	1.37	22.8	66.4234	0.54	0.98	1	1.15	14.04	25.45	38.3	58.49	34.5187	0.52	0.82	0.98	27	31	39	35	31	40	35	32	35	32.48	95	113
3	1	1943-09-20	2021-12-08	76	190	21.0526	77	1.9	3.05	62.2951	0	36	40	142	28.169	2.7	0.34	0.96	1.07	4.5	12.7	14.1	1.83	24	58.4699	0.73	0.83	1.01	1.07	12.7	46.32	48.86	66.37	26.3824	0.72	1.08	1	18	43	49	35	46	43	42	45	40	43.64	78	116
4	1	1933-03-17	2021-01-18	74	164	27.5	87	1.11	2.04	54.4118	0	28	36	112	32.1429	2.6	0.32	0.75	0.94	4.4	10.2	12.7	1.29	17.5	72.8682	0.62	0.94	1.02	1.23	10.92	27.75	39.5	38.8	-1.80412	0.46	0.76	0.95	24	36	42	30	34	40	32	34	32	35.92	81	106
5	0	1944-09-04	2021-02-23	64	168	22.7	76	2.09	2.57	81.323	0	46	62	107	57.9439	4.1	0.25	0.87	1.12	3.9	13.6	17.4	1.07	16.7	104.673	0.87	0.87	1	1.2	11.9	32.77	48.36	73.28	34.0066	0.44	1.21	1.47	27	27	33	42	36	42	49	36	42	34.09	75	108
6	1	1943-01-27	2021-02-25	76	177	24.3	78	2.06	2.86	72.028	0		89	135	65.9259	4.8	0.38		1.35	5		17.8	1.68	22.2	80.3571	0.97	0.7		0.97	13.07		45.49	73.06	37.7361	0.69		1.8	19		25	32		33	46		34	34.65	82
7	1	1940-09-02	2021-05-10	68	169	23.6	79	1.3	2.46	52.8455	0		40	128	31.25	2.8	0.2		0.69	2.9		10	1.53	22.2	45.098	0.49	0.9		1	8.37		32.28	49.98	35.4142	0.45		0.98	19		33	38		44	42		44	41.48	68
8	1	1958-07-22	2021-05-17	76	177	24	62	2.44	3.32	73.494	0	58	100	169	59.1716	4.7	0.28	1.15	1.53	3.2	13.2	17.6	2.28	26.2	67.1053	1.25	0.7	1.05	1.31	8.08	36.99	68.09	70.32	3.17122	0.68	1.75	2.54	12	21	27	27	31	44	39	30	33	30.52	90	121
9	1
10	1	1945-10-04	2021-06-28	80	168	28.3	75	2.26	2.56	88.2812	0	38	67	128	52.3438	3.4	0.32	1.05	1.22	4	13.1	15.2	1.69	21.1	72.1893	0.9	0.96	1.03	1.27	10.2	36.78	57.43	78.93	27.2393	0.95	1.87	1.88	11	20	30	31	34	46	32	33	36	33.83	89	123
11		1953-11-11
12		1947-11-13
13		1962-02-07
14		1941-08-30
15		1945-09-24		85	175	27.7551	73	1.38	53	79.3103	0	24	37	144	25.6944		0.26	0.62	0.78	3	7.3	16.2	1.77	20.82	77.8098	0.52	0.95	1.02	1.18	9.02	22.37	32.97	48.2	31.5975	0.42	0.86	0.91	22	26	36	31	34	40	33	33	34	35.7	98	108
16		1938-09-04		77	165	28.2828	81	1.28	68	79.5031
17		1940-03-07
18		1948-12-14		68	165	24.977	71			82	0	27	59	129	45.7364		0.13	0.54	0.59	1.9	8	18.6	1.67	24.6	75.6098	0.46	0.79	1.1	1.28	4.29	23.23	29.59	37.55	21.1984	0.3	1	1	14	32	44	27	40	47	35	36	36	38.47	101	123
19		1941-11-09		69	171	23.597	79	1.43	56	88.2716	0		40	128	31.24		0.2		0.69	2.9		15	1.53	22.2	67.5676	0.49	0.9		1	8.37		32.28	49.98	35.4142	0.45		1	19		33	38		44	42		44	41.48	68
20		1939-10-04		82	182	24.7555	69	2.61	78	73.9377	0	46	87	160	54.375		0.35	0.95	1.29	4.4	11.8	16.2	2.04	25.5	63.5294	0.94	0.8	1.03	1.32	10.61	34.76	62.23	91.47	31.9668	0.74	1	2	14	29	40	28	35	47	35	34	35	33.65	55	89
21		1945-10-22	2021-10-11	85	164	31.6	75	1.48	2.39	62	0	36	63	135	47	3.5	0.29	0.77	0.88	3.4	9	10.4	1.67	19.6	53	0.59	0.86	1.03	1.17	10.64	35.76	46.14	51.63	11	0.48	0.79	0.77	22	45	60	33	44	49	39	42	42	45.86	74	106
[truncated: 27 more columns]

## Sheet: Normes Xrs
						Xrs male		Xrs female	poids	taille	age
Male						0.019642			60	1.58	81
Rrs(0)=-0.2454.Hz0.001564.W–0.00055.Az0.5919 (RSD=0.0493)
Rrs(1)=0.00842.H–0.000047.W–0.000018.A–0.0095 (RSD=0.00197)
Xrs(0)=0.1479.H–0.000402.W–0.00022.A–0.1721 (RSD=0.0306)
Female
Rrs(0)=-0.4300.Hz0.00165.W–0.00070.Az0.9312 (RSD=0.0619)
Rrs(1)=0.01176.H–0.000106.W–0.000045.A–0.00817 (RSD=0.00256)
Xrs(0)=0.2487.H–0.001700.W–0.00053.A–0.2158 (RSD=0.0406)
Rrs(0) and Xrs(0) in kPa.s.L-1, Rrs(1) in kPa.s2.L-1. H: height (m);
W: weight (kg); A: age (yrs).
